# Supplementary material for: Cupressus arizonica Greene: Phytochemical Profile and Cosmeceutical and Dermatological Properties of Its Leaf Extracts
Source: Molecules. 2023 Jan 20;28(3):1036. doi: 10.3390/molecules28031036 (PMC9919735; doi:10.3390/molecules28031036)
Supplement: Supplementary file 1 [file molecules-28-01036-s001.zip]

Archive with 1 entries (1 files):
- molecules-2088923-supplementary.pdf
